# Supplementary material for: Trace Element Uptake by Willows Used for the Phytoremediation of Biosolids
Source: Life (Basel). 2023 Jan 16;13(1):243. doi: 10.3390/life13010243 (PMC9862635; doi:10.3390/life13010243)
Supplement: Supplementary file 1 [file life-13-00243-s001.zip]

Archive with 1 entries (1 files):
- life-2133998-supplementary.pdf
